# Supplementary material for: Enhanced Recovery of Bioactive Compounds from Rosa canina L. Leaves: A Cascade Approach Using Ultrasounds and High-Pressure Homogenization
Source: Antioxidants (Basel). 2026 Apr 28;15(5):560. doi: 10.3390/antiox15050560 (PMC13203715; doi:10.3390/antiox15050560)
Supplement: Supplementary file 1 [file antioxidants-15-00560-s001.zip]

Archive with 1 entries (1 files):
- antioxidants-4247981-supplementary.pdf
